# Supplementary material for: Impact of using immersive virtual reality over time and steps in the Timed Up and Go test in elderly people
Source: PLoS One. 2020 Mar 13;15(3):e0229594. doi: 10.1371/journal.pone.0229594 (PMC7069621; doi:10.1371/journal.pone.0229594)
Supplement: S1 Data — (XLSX) [file pone.0229594.s001.xlsx]

## Sheet: Time
Patients	GU	Go	TA	Re	SD	Total	GU VR	Go VR	TA VR	Re VR	SD VR	Total VR
P1	0.984667	2.38	1.099	2.72467	1.74533	8.93367	1.06233	2.61833	1.06233	2.78233	2.10367	9.629
P2	1.183	3.73433	1.66333	3.333	2.63233	12.546	1.199	3.44525	1.34025	3.471	2.469	11.9245
P3	1.36433	4.35933	2.08167	4.68367	2.98667	15.4757	1.6565	4.847	2.49125	4.38875	3.0265	16.41
P4	1.13333	3.178	2.04	3.36267	2.58267	12.2967	1.016	3.57167	2.09767	3.48533	3.332	13.5027
P5	1.60533	4.124	1.823	3.166	2.22367	12.942	1.64333	4.70833	2.147	3.63333	2.755	14.887
P6	1.087	3.18967	1.35833	3.49033	2.01667	11.142	0.876333	3.17667	1.33967	3.30567	2.19867	10.897
P7	0.851667	2.234	0.924667	2.55667	1.57267	8.13967	0.8905	2.8095	1.13	2.5405	2.18425	9.55475
P8	1.157	2.88767	1.07433	3.19733	2.178	10.4943	1.334	2.64433	1.06467	2.96667	2.604	10.6137
P9	1.54267	4.77333	2.074	4.419	3.08933	15.8983	1.76633	6.087	2.29533	6.724	3.95833	20.831
P10	1.29167	3.664	1.84433	3.979	2.07033	12.8493	1.583	4.14733	1.74633	4.10267	3.18133	14.7607
P11	1.65867	6.14733	2.18667	6.17067	4.31067	20.474	1.97967	7.261	1.88733	6.412	4.854	22.394
P12	1.584	5.243	1.698	4.929	4.119	17.573	1.88467	6.22833	2.513	5.547	5.642	21.815
P13	1.098	2.893	1.165	3.13933	2.12933	10.4247	1.14267	2.75067	1.48933	3.29967	2.18733	10.8697
P14	1.644	6.72333	2.772	6.06567	3.00633	20.2113	2.21233	7.11833	2.703	6.46567	2.75733	21.2567
P15	2.258	5.92267	1.56367	5.251	3.711	18.7063	2.05967	7.92633	2.77667	6.02067	5.021	23.8043
P16	1.37367	3.938	1.6	3.555	2.262	12.7287	1.097	3.32067	1.12067	3.35533	2.52367	11.4173
P17	1.61567	5.605	1.67667	4.99133	4.037	17.9257	2.50267	6.37167	2.719	5.39967	5.545	22.538
P18	1.57667	3.97967	1.37933	3.99767	2.50433	13.4377	1.83733	4.88267	2.039	4.058	2.58167	15.3987
P19	0.957	2.29867	1.06267	2.58367	2.032	8.934	1.15967	3.22367	1.09033	2.69867	2.323	10.4953
P20	1.28767	3.185	1.41833	3.289	2.84233	12.0223	1.33433	3.399	1.418	3.42333	2.54733	12.122
P21	0.832667	2.54	1.25867	2.51933	2.34333	9.494	0.979667	3.111	1.546	3.06033	2.16567	10.8627
P22	1.44233	7.499	2.61467	7.33367	4.40233	23.292	1.66833	7.63433	2.955	7.73533	5.31933	25.3123
P23	1.104	2.44867	1.59467	2.93767	2.26533	10.3503	0.923333	2.753	1.77233	3.123	2.447	11.0187
P24	1.35867	4.46967	1.49733	4.02233	3.04467	14.3927	1.75367	5.177	2.52667	4.76667	4.08633	18.3103
P25	1.23867	3.102	1.56667	3.29967	3.208	12.415	1.244	3.03533	1.29767	3.21667	3.698	12.4917
P26	1.639	4.14067	1.50767	3.451	2.388	13.1263	2.05133	4.70433	2.55367	4.08467	3.40967	16.8037
P27	1.53033	5.36167	2.688	5.28667	3.617	18.4837	1.23633	5.429	2.875	4.879	3.20467	17.624
P28	1.331	2.45867	1.48233	2.869	2.754	10.895	0.995333	3.19233	1.55333	2.68667	3.08733	11.515
P29	2.02833	4.50567	2.11833	4.63	2.805	16.0873	2.00233	4.662	2.96	5.55233	3.67967	18.8563
P30	1.637	4.34933	2.36867	4.54967	3.522	16.4267	1.54933	5.24	3.22033	5.29133	5.02133	20.3223
P31	0.852	1.69833	1.066	2.08967	1.521	7.227	0.898	1.90967	1.059	1.57433	1.55933	7.00033

## Sheet: Steps
Patients	Go	TA	Re	SD	Total	Go VR	TA VR	Re VR	SD VR	Total VR
P1	5	3	6	1	15	6	2	6	1.33333	15.3333
P2	6.33333	2	6	2	16.3333	6	1.66667	6.66667	2	16.3333
P3	7	4	7	4.33333	22.3333	8	4	7.33333	4	23.3333
P4	6	2.66667	6.33333	2	17	6	3	6	2	17
P5	7.33333	3	6.66667	2.33333	19.3333	8.33333	3.33333	7	3	21.6667
P6	6	3	5	2.66667	16.6667	6.33333	4	6.33333	2.66667	19.3333
P7	5	1.66667	5	1.33333	13	5	2.33333	4.33333	2	13.6667
P8	5	2	5.33333	2	14.3333	5.33333	1.66667	5.33333	2	14.3333
P9	7	3	6.66667	3.33333	20	7.33333	3.33333	8.33333	3	22
P10	7	4	7.33333	2.66667	21	7.66667	2	7	4.66667	21.3333
P11	10	3.66667	9	3.66667	26.3333	11.3333	3.66667	8.66667	3.66667	27.3333
P12	7.66667	3	7	3.33333	21	10	4.66667	9	5	28.6667
P13	5	3	5	3	16	5.33333	2.66667	5.33333	3.66667	17
P14	7	4	6.33333	3	20.3333	8.33333	3	8	3	22.3333
P15	7.66667	3	7.66667	4.66667	23	9.66667	4.33333	9	4.66667	27.6667
P16	5.33333	2.33333	5	2	14.6667	4.66667	2.33333	5	2.66667	14.6667
P17	8	2.66667	6	4	20.6667	7.66667	3.33333	6.33333	5.33333	22.6667
P18	6	3	6	2	17	6.66667	3	6	3	18.6667
P19	4.66667	2.33333	5	2.33333	14.3333	6.66667	3	5.33333	3.33333	18.3333
P20	5	2	5.33333	3.66667	16	5	3	5	3.33333	16.3333
P21	4.33333	3	4	2.66667	14	5	4	4.66667	3	16.6667
P22	8	4	8.33333	5	25.3333	8	4	9	5	26
P23	5	3	5	3	16	5.33333	3.66667	5	3.33333	17.3333
P24	6.66667	3	5.33333	4	19	8.66667	4.66667	7	5.33333	25.6667
P25	5	2.33333	5	3.33333	15.6667	5	2	5	4	16
P26	6.66667	3.33333	6	3	19	7.66667	4.66667	6.66667	3.33333	22.3333
P27	7	4.33333	7	4.33333	22.6667	7.66667	4.33333	7	3.33333	22.3333
P28	4.33333	3.66667	4.33333	3.66667	16	5	3	5	3	16
P29	6	3.66667	6	1.66667	17.3333	6	4	6.33333	2.66667	19
P30	6	4.33333	5.66667	4	20	7	6	7	5.33333	25.3333
P31	3	2	3	2	10	3	2	4	2	11

## Sheet: IPQ
	Q1	Q2	Q3	Q4	Q5	Q6	Q7	Q8	Q9	Q10	Q11	Q12	Q13	Q14
P1	-3	3	3	2	-2	2	-3	0	2	2	3	0	3	2
P2	-3	2	3	3	1	3	3	3	3	3	-3	2	3	3
P3	-3	2	2	0	-2	2	0	2	2	0	0	2	-2	1
P4	3	0	3	0	-1	0	3	1	1	1	0	0	-3	3
P5	3	3	3	3	3	3	3	3	3	3	1	2	3	3
P6	3	-2	3	3	3	2	2	2	2	2	2	0	-2	3
P7	3	-2	2	2	2	2	0	2	3	2	3	-2	-2	3
P8	-3	3	3	-2	-3	3	-3	3	-1	2	3	3	3	3
P9	3	0	2	0	-2	3	3	2	2	2	0	0	-1	3
P10	-2	2	2	2	2	3	2	3	3	3	2	-1	2	2
P11	0	1	3	1	-1	3	3	3	2	2	3	3	2	3
P12	-2	3	2	0	3	3	2	1	3	3	-2	0	2	3
P13	-3	2	1	2	2	2	2	2	2	2	2	0	2	3
P14	-2	2	2	2	2	1	2	2	2	2	2	2	3	2
P15	-3	3	3	3	1	3	-2	3	3	3	-3	-2	2	2
P16	0	-2	3	2	-2	3	2	2	2	3	-1	-3	0	0
P17	-3	2	-1	1	-2	2	-2	1	-1	-1	-2	-3	-2	-2
P18	-2	2	3	2	-3	2	2	2	3	3	2	2	-2	3
P19	-3	3	3	3	2	2	2	3	3	3	3	-3	-3	3
P20	-2	3	-1	3	2	3	3	3	3	3	3	2	3	3
P21	-1	-3	2	0	-3	3	-2	-2	-3	1	-1	-3	2	0
P22	2	-2	1	3	3	3	2	3	2	2	-3	-3	-1	3
P23	-3	2	3	-2	3	3	-2	-2	3	3	-2	-1	2	3
P24	3	2	3	3	-2	2	3	3	3	-3	-3	-3	-3	-3
P25	-3	2	-2	3	-2	2	2	1	2	2	-3	-1	-1	3
P26	-1	2	1	1	-2	2	-1	2	3	2	1	3	-2	2
P27	2	3	3	3	3	-3	3	3	-3	3	0	3	3	3
P28	-2	1	1	2	2	1	0	2	1	1	-2	1	1	2
P29	-2	2	2	3	-2	3	1	2	3	3	-1	2	-2	2
P30	-3	2	-1	2	-1	2	-2	2	2	2	2	2	2	2
P31	-2	2	2	0	-2	2	-2	-3	1	-2	2	-3	-3	-3
